# Supplementary material for: Shorter Durations of Anti-HER2 Therapy for Patients with Early-Stage, HER2-Positive Breast Cancer: The Physician Perspective
Source: Curr Oncol. 2023 Dec 14;30(12):10477–87. doi: 10.3390/curroncol30120763 (PMC10742686; doi:10.3390/curroncol30120763)
Supplement: Supplementary file 1 [file curroncol-30-00763-s001.zip]

Archive with 2 entries (2 files):
- curroncol-2718721-supplementary.pdf
- File S1. Survey.pdf
